# Supplementary material for: Distinct Subtypes of Hepatorenal Syndrome and Associated Outcomes as Identified by Machine Learning Consensus Clustering
Source: Diseases. 2023 Jan 27;11(1):18. doi: 10.3390/diseases11010018 (PMC9944494; doi:10.3390/diseases11010018)
Supplement: Supplementary file 1 [file diseases-11-00018-s001.zip]

Archive with 1 entries (1 files):
- diseases-2109680-supplementary.pdf
